# Supplementary material for: Historically Accurate Reconstruction of the Materials and Conservation Technologies Used on the Facades of the Artistic Buildings in Lecce (Apulia, Italy)
Source: Materials (Basel). 2022 May 20;15(10):3658. doi: 10.3390/ma15103658 (PMC9145597; doi:10.3390/ma15103658)
Supplement: Supplementary file 1 [file materials-15-03658-s001.zip]

Archive with 1 entries (1 files):
- materials-1736018-supplementary.pdf
